# Supplementary material for: Patient Monitoring Alarms in an Intensive Care Unit: Observational Study With Do-It-Yourself Instructions
Source: J Med Internet Res. 2021 May 28;23(5):e26494. doi: 10.2196/26494 (PMC8196351; doi:10.2196/26494)
Supplement: Multimedia Appendix 1 [file jmir_v23i5e26494_app1.xlsx]

## Sheet: Appendix 1_DeviceAssignments
,"Alarm","Alarmgruppe"
1,"AF.low","ECG"
2,"HF.low","ECG"
3,"VTachy","ECG"
4,"Vent Fib/Tachy","ECG"
5,"Apnoe","ECG"
6,"HF.high","ECG"
7,"xTachy","ECG"
8,"Asystolie","ECG"
9,"AF.high","ECG"
10,"xBrady","ECG"
11,"Vent STANDBY","ECG"
12,"QRS ausgelassen","ECG"
13,"Multiform VES","ECG"
14,"VES Paar","ECG"
15,"Apnoe > 10min","ECG"
16,"Vent ALARM","ECG"
17,"HF unregelm√§√üig","ECG"
18,"AFIB","ECG"
19,"Paroxysmale VT","ECG"
20,"VES Salve Hoch","ECG"
21,"VES/min","ECG"
22,"Pause","ECG"
23,"ST I","ECG"
24,"EndeUnregelm.HF","ECG"
25,"ABPs.high","IBP"
26,"ABPs.low","IBP"
27,"ABPm.low","IBP"
28,"ABPm.high","IBP"
29,"ABPunterbrochn","IBP"
30,"ARTunterbrochn","IBP"
31,"ART Bereich?","IBP"
32,"ABP Bereich?","IBP"
33,"ABPd.low","IBP"
34,"P Bereich?","IBP"
35,"ABPd.high","IBP"
36,"PAPunterbrochn","IBP"
37,"PAPs","IBP"
38,"PAP Bereich?","IBP"
39,"UAPs","IBP"
40,"UAP Bereich?","IBP"
41,"ICPm","ICP"
42,"ICP Bereich?","ICP"
43,"CPP","ICP"
44,"ICPs","ICP"
45,"NBPm","NIBP"
46,"NBPs","NIBP"
47,"NBPd","NIBP"
48,"ZVD Bereich?","NOT_ASSIGNED"
49,"BIS","NOT_ASSIGNED"
50,"ZVDm","NOT_ASSIGNED"
51,"etCO2","NOT_ASSIGNED"
52,"Ps","NOT_ASSIGNED"
53,"awAF","NOT_ASSIGNED"
54,"ZVDs","NOT_ASSIGNED"
55,"SpO2","SpO2"
56,"Desat","SpO2"
57,"Puls","SpO2"
58,"EKG Elektrdn ab","Technical failure"
59,"Pat. ID √ºberpr√ºf","Technical failure"
60,"Akku einlegen","Technical failure"
61,"SL Verbindg pr√ºfn","Technical failure"
62,"Fehler Akku Erw.","Technical failure"
63,"AkkErw schwach","Technical failure"
64,"AkkErw leer","Technical failure"
65,"Akku schwach","Technical failure"
66,"Akku leer","Technical failure"
67,"AkkErw fehlt","Technical failure"
68,"MSL Verbindung?","Technical failure"
69,"THaut","Temperature"
70,"TKern","Temperature"
71,"TBlut","Temperature"
72,"Temp","Temperature"
73,"kHI","Thermodilution"
74,"OPERATOR","Ventilator"
75,"MINVOL ZU TIEF","Ventilator"
76,"MINVOL ZU HOCH","Ventilator"
77,"PEEP VERLUST","Ventilator"
78,"FREQUENZ ZU HOCH","Ventilator"
79,"APNOE","Ventilator"
80,"DRUCK ZU HOCH","Ventilator"
81,"DISKONNEKT. PAT","Ventilator"
82,"CO2 TIEF/HOCH","Ventilator"
83,"DISKONNEKT.VENT","Ventilator"
84,"MinVol NIEDRIG","Ventilator"
85,"DRUCK TV LIMIT","Ventilator"
86,"TV HOCH","Ventilator"
87,"MinVol HOCH","Ventilator"
88,"APNOE VENTILAT.","Ventilator"
89,"AFaw HOCH","Ventilator"
90,"awP HOCH","Ventilator"
91,"ALLG. ALARM","Ventilator"
92,"TV NICHT KONST.","Ventilator"
93,"VENT SCHLAUCH?","Ventilator"
94,"awP NIEDRIG","Ventilator"
95,"FIO2 NIEDRIG","Ventilator"
96,"PEEP HOCH","Ventilator"
97,"GASVERSORGUNG","Ventilator"
98,"FIO2 TIEF/HOCH","Ventilator"
99,"FIO2 HOCH","Ventilator"
100,"SPO2 TIEF/HOCH","Ventilator"
