# Supplementary material for: Patient Monitoring Alarms in an Intensive Care Unit: Observational Study With Do-It-Yourself Instructions
Source: J Med Internet Res. 2021 May 28;23(5):e26494. doi: 10.2196/26494 (PMC8196351; doi:10.2196/26494)
Supplement: Multimedia Appendix 2 [file jmir_v23i5e26494_app2.xlsx]

## Sheet: Sheet1
German	English translation	Explanation
ABPs	ABPs	systolic arterial blood pressure
FREQUENZ ZU HOCH	FREQUENCY TOO HIGH	ventilator alarm, respiratory rate too high
OPERATOR	OPERATOR	generic ventilator alarm
HF	HR	heart rate
AF	RR	respiratory rate
SpO2	SpO2	Oxygen saturation
PEEP VERLUST	PEEP LOSS	positive end-expiratory pressure loss
CO2 TIEF/HOCH	CO2 LOW/HIGH	carbon dioxide high/low
MINVOL ZU TIEF	MINVOL TOO LOW	ventilator alarm, minute volume too low
EKG Elektrdn ab	ECG Lead off	electrocardiogram electrode off
MINVOL ZU HOCH	MINVOL TOO HIGH	ventilator alarm, minute volume too high
ALLG. ALARM	GENERIV ALARM	generic ventilator alarm
ABPm high	APBm high	mean arterial blood pressure high
DRUCK ZU HOCH	PRESSURE TOO HIGH	ventilator alarm, pressure too high
CPP	CPP	cerebral perfusion pressure
DISKONNEKT.PAT	DISCON.PAT	ventilator alarm, ventilator disconected from patient
ICPm	ICPm	mean intracranial pressure
Desat	Desat	desaturation of oxygen
APNOE	APNEA	ventilator alarm, apnoe
Apnoe	Apnea	electrocardiogram alarm, apnoe
ABP Bereich?	ABP range?	arterial blood pressure, range?
ABP unterbrochn	ABP interupted	arterial blood pressure, interrupted
xTachy	xTachy	unspecified tachycardia
NBPm	NBPm	mean non-invasive blood pressure
TKern	Tcore	core temperature
VTachy	VTachy	ventricular tachycardia
Asystolie	Asystole	asystole
DISKONNEKT.VENT	DISCON.VENT	ventilator alarm, disconnected ventilator
THaut	TSkin	skin temperatur

## Sheet: for R
German	English translation	Explanation
ABPs.low	ABPs.low
ABPs.high	ABPs.high
FREQUENZ ZU HOCH	FREQUENCY HIGH	ventilator alarm, respiratory rate too high
OPERATOR	OPERATOR	generic ventilator alarm
HF.low	HR.low
HF.high	HR.high
AF.low	RR.low
AF.high	RR.high
SpO2	SpO2	Oxygen saturation
PEEP VERLUST	PEEP LOSS	positive end-expiratory pressure loss
CO2 TIEF/HOCH	CO2 LOW/HIGH	carbon dioxide high/low
MINVOL ZU TIEF	MINVOL LOW	ventilator alarm, minute volume too low
EKG Elektrdn ab	ECG Lead off	electrocardiogram electrode off
MINVOL ZU HOCH	MINVOL TOO HIGH	ventilator alarm, minute volume too high
ALLG. ALARM	GENERIV ALARM	generic ventilator alarm
ABPm.low	ABPm.low
ABPm.high	ABPm.high
DRUCK ZU HOCH	PRESSURE HIGH	ventilator alarm, pressure too high
CPP	CPP	cerebral perfusion pressure
DISKONNEKT. PAT	DISCON.PAT	ventilator alarm, ventilator disconected from patient
ICPm	ICPm	mean intracranial pressure
Desat	Desat	desaturation of oxygen
APNOE	APNEA	ventilator alarm, apnoe
Apnoe	Apnea	electrocardiogram alarm, apnoe
ABP Bereich?	ABP range?	arterial blood pressure, range?
ABPunterbrochn	ABP interupted	arterial blood pressure, interrupted
xTachy	xTachy	unspecified tachycardia
NBPm	NBPm	mean non-invasive blood pressure
TKern	Tcore	core temperature
VTachy	VTachy	ventricular tachycardia
Asystolie	Asystole	asystole
DISKONNEKT.VENT	DISCON.VENT	ventilator alarm, disconnected ventilator
THaut	TSkin	skin temperatur
